# Supplementary material for: First Molecular Insights into the Presence of Canine Kobuvirus in Ecuadorian Dogs Through the Standardization of a Sensitive SYBR Green RT-qPCR Assay
Source: Vet Sci. 2025 Nov 10;12(11):1076. doi: 10.3390/vetsci12111076 (PMC12656815; doi:10.3390/vetsci12111076)
Supplement: Supplementary file 1 [file vetsci-12-01076-s001.zip]

Archive with 1 entries (1 files):
- vetsci-3934218-supplementary.xlsx
