# Supplementary material for: First Molecular Insights into the Presence of Canine Kobuvirus in Ecuadorian Dogs Through the Standardization of a Sensitive SYBR Green RT-qPCR Assay
Source: Vet Sci. 2025 Nov 10;12(11):1076. doi: 10.3390/vetsci12111076 (PMC12656815; doi:10.3390/vetsci12111076)
Supplement: Supplementary file 1 [file vetsci-12-01076-s001.zip › vetsci-3934218-supplementary.xlsx]

## Sheet: Data
SAMPLE NUMBER	VIRAL LOAD	AGE (MONTHS)	PROVINCE	BREED	CaAstV RT-qPCR assay using SYBR Green - This Study	CaKoV COMPARATIVE ASSAY 1 (qPCR TaqMAN: doi:10.1016/j.mcp.2020.101618)	CaAstV qPCR (qPCR TaqMAN: doi:10.1016/j.mcp.2020.101618)	CPV-2 qPCR (qPCR TaqMAN: doi:10.1016/j.mcp.2020.101618)	CCoV RT-qPCR (qPCR TaqMAN: doi:10.1016/j.mcp.2020.101618)	Animal Status
1	2	3	PICHINCHA	Mongrel	Positive	Positive	Positive	Positive	Negative	Gastroenteritis
2	0	4	PICHINCHA	Mongrel	Negative	Negative	Positive	Positive	Negative	Gastroenteritis
3	7	1	PICHINCHA	Mongrel	Positive	Positive	Positive	Positive	Negative	Gastroenteritis
4	5	48	PICHINCHA	Mongrel	Positive	Positive	Negative	Positive	Negative	Gastroenteritis
5	2	8	PICHINCHA	Mongrel	Positive	Positive	Positive	Positive	Negative	Gastroenteritis
6	3	6	PICHINCHA	Mongrel	Positive	Positive	Negative	Positive	Negative	Gastroenteritis
7	27	2	PICHINCHA	Mongrel	Positive	Positive	Positive	Negative	Negative	Gastroenteritis
8	9	6	PICHINCHA	Mongrel	Positive	Positive	Positive	Negative	Negative	Gastroenteritis
9	247	2	PICHINCHA	Mongrel	Positive	Positive	Positive	Positive	Negative	Gastroenteritis
10	247	2	PICHINCHA	Mongrel	Positive	Positive	Positive	Positive	Negative	Gastroenteritis
11	247	8	PICHINCHA	Mongrel	Positive	Positive	Negative	Negative	Negative	Gastroenteritis
12	136	6	PICHINCHA	Mongrel	Positive	Positive	Negative	Negative	Negative	Gastroenteritis
13	247	8	PICHINCHA	Mongrel	Positive	Positive	Negative	Negative	Negative	Gastroenteritis
14	0	12	PICHINCHA	Mongrel	Negative	Negative	Positive	Positive	Negative	Gastroenteritis
15	0	6	PICHINCHA	Mongrel	Negative	Negative	Positive	Positive	Negative	Gastroenteritis
16	0	4	PICHINCHA	Mongrel	Negative	Negative	Positive	Positive	Negative	Gastroenteritis
17	0	2	PICHINCHA	Mongrel	Negative	Negative	Positive	Positive	Negative	Gastroenteritis
18	0	12	PICHINCHA	Mongrel	Negative	Negative	Positive	Positive	Negative	Gastroenteritis
19	0	24	PICHINCHA	Mongrel	Negative	Negative	Positive	Positive	Negative	Gastroenteritis
20	0	18	PICHINCHA	Mongrel	Negative	Negative	Positive	Positive	Negative	Gastroenteritis
21	0	6	PICHINCHA	Mongrel	Negative	Negative	Positive	Positive	Negative	Gastroenteritis
22	0	8	PICHINCHA	Mongrel	Negative	Negative	Positive	Positive	Negative	Gastroenteritis
23	0	4	PICHINCHA	Mongrel	Negative	Negative	Positive	Positive	Negative	Gastroenteritis
24	0	24	PICHINCHA	Mongrel	Negative	Negative	Negative	Positive	Negative	Gastroenteritis
25	0	1.5	PICHINCHA	Mongrel	Negative	Negative	Positive	Positive	Negative	Gastroenteritis
26	921	2	PICHINCHA	Mongrel	Positive	Positive	Positive	Positive	Negative	Gastroenteritis
27	921	2	PICHINCHA	Mongrel	Positive	Positive	Positive	Positive	Negative	Gastroenteritis
28	3729	2	PICHINCHA	Mongrel	Positive	Positive	Positive	Positive	Negative	Gastroenteritis
29	7	9	PICHINCHA	Mongrel	Positive	Positive	Positive	Positive	Negative	Gastroenteritis
30	5815	2	PICHINCHA	Mongrel	Positive	Positive	Positive	Positive	Negative	Gastroenteritis
31	5	2	PICHINCHA	Mongrel	Positive	Positive	Positive	Negative	Negative	Gastroenteritis
32	45	2	PICHINCHA	Mongrel	Positive	Positive	Positive	Negative	Negative	Gastroenteritis
33	45	2	PICHINCHA	Mongrel	Positive	Positive	Positive	Negative	Negative	Gastroenteritis
34	37060	25	STO. DOMINGO	Mongrel	Positive	Positive	Negative	Negative	Negative	Gastroenteritis
35	1377	2	STO. DOMINGO	Mongrel	Positive	Positive	Positive	Negative	Negative	Gastroenteritis
36	1258	2	STO. DOMINGO	Chihuahua	Positive	Positive	Positive	Negative	Negative	Gastroenteritis
37	387600	2.5	STO. DOMINGO	Mongrel	Positive	Positive	Positive	Negative	Negative	Gastroenteritis
38	550	3	STO. DOMINGO	Mongrel	Positive	Positive	Positive	Negative	Negative	Gastroenteritis
39	9	24	STO. DOMINGO	Mongrel	Positive	Positive	Positive	Negative	Negative	Gastroenteritis
40	73145	1	PICHINCHA	Poodle	Positive	Positive	Positive	Negative	Negative	Gastroenteritis
41	0	24	PICHINCHA	Sharpei	Negative	Negative	Positive	Positive	Negative	Gastroenteritis
42	0	120	PICHINCHA	Poodle	Negative	Negative	Negative	Positive	Negative	Gastroenteritis
43	0	36	PICHINCHA	German sheperd	Negative	Negative	Positive	Positive	Negative	Gastroenteritis
44	0	4	PICHINCHA	Chihuahua	Negative	Negative	Positive	Positive	Negative	Gastroenteritis
45	0	7.5	PICHINCHA	Mongrel	Negative	Negative	Negative	Positive	Negative	Gastroenteritis
46	0	68	PICHINCHA	Poodle	Negative	Negative	Positive	Positive	Negative	Gastroenteritis
47	0	36	PICHINCHA	Mongrel	Negative	Negative	Positive	Positive	Negative	Gastroenteritis
48	0	96	PICHINCHA	Mongrel	Negative	Negative	Positive	Positive	Negative	Gastroenteritis
49	54105	1	PICHINCHA	Husky	Positive	Positive	Positive	Negative	Negative	Gastroenteritis
50	0	1	PICHINCHA	Poodle	Negative	Negative	Negative	Positive	Negative	Gastroenteritis
51	45060	1	PICHINCHA	Poodle	Positive	Positive	Positive	Positive	Negative	Gastroenteritis
52	32105	1	PICHINCHA	Pomerania	Positive	Positive	Negative	Negative	Negative	Gastroenteritis
53	8768	1	PICHINCHA	Chihuahua	Positive	Positive	Positive	Negative	Negative	Gastroenteritis
54	8768	1	PICHINCHA	Chihuahua	Positive	Positive	Positive	Negative	Negative	Gastroenteritis
55	0	84	TULCAN	Chihuahua	Negative	Negative	Negative	Positive	Negative	Gastroenteritis
56	340	60	TULCAN	Mongrel	Positive	Positive	Positive	Negative	Negative	Gastroenteritis
57	0	4	TULCAN	Poodle	Negative	Negative	Negative	Negative	Negative	Gastroenteritis
58	14	2	TULCAN	Pug	Positive	Positive	Negative	Negative	Negative	Gastroenteritis
59	57	24	TULCAN	Pinscher	Positive	Positive	Positive	Positive	Negative	Gastroenteritis
60	0	144	TULCAN	Cocker	Negative	Negative	Positive	Positive	Negative	Gastroenteritis
61	0	12	TULCAN	Labrador	Negative	Negative	Negative	Positive	Negative	Gastroenteritis
62	0	18	TULCAN	Bulldog	Negative	Negative	Negative	Positive	Negative	Gastroenteritis
63	0	18	TULCAN	Beagle	Negative	Negative	Positive	Positive	Negative	Gastroenteritis
64	25	12	TULCAN	American bully	Positive	Positive	Positive	Negative	Negative	Gastroenteritis
65	0	144	TULCAN	Schnauzer mini	Negative	Negative	Negative	Positive	Negative	Gastroenteritis
66	0	96	TULCAN	Pekingese	Negative	Negative	Negative	Positive	Negative	Gastroenteritis
67	42620	1.5	TULCAN	Pekingese	Positive	Positive	Negative	Positive	Negative	Gastroenteritis
68	0	96	TULCAN	Mongrel	Negative	Negative	Negative	Positive	Negative	Gastroenteritis
69	562	3	PICHINCHA	Pitbull	Positive	Positive	Positive	Positive	Negative	Gastroenteritis
70	562	3	PICHINCHA	German sheperd	Positive	Positive	Positive	Positive	Negative	Gastroenteritis
71	3929	2	PICHINCHA	Mongrel	Positive	Positive	Positive	Positive	Negative	Gastroenteritis
72	2253	3	PICHINCHA	Bulldog	Positive	Positive	Positive	Positive	Negative	Gastroenteritis
73	0	36	PICHINCHA	Mongrel	Negative	Negative	Positive	Positive	Positive	Gastroenteritis
74	215	4	PICHINCHA	Husky	Positive	Positive	Positive	Positive	Positive	Gastroenteritis
75	0	24	PICHINCHA	Mongrel	Negative	Negative	Positive	Positive	Positive	Gastroenteritis
76	7	84	PICHINCHA	Pug	Positive	Positive	Positive	Positive	Positive	Gastroenteritis
77	0	60	PICHINCHA	German sheperd	Negative	Negative	Positive	Positive	Positive	Gastroenteritis
78	0	36	PICHINCHA	Poodle	Negative	Negative	Positive	Positive	Negative	Gastroenteritis
79	38	3	PICHINCHA	Pitbull	Positive	Positive	Positive	Negative	Positive	Gastroenteritis
80	0	48	PICHINCHA	Mongrel	Negative	Negative	Positive	Positive	Negative	Gastroenteritis
81	2	36	PICHINCHA	Pomerania	Positive	Positive	Negative	Positive	Negative	Gastroenteritis
82	0	6	PICHINCHA	Mongrel	Negative	Negative	Positive	Positive	Negative	Gastroenteritis
83	4	12	PICHINCHA	Poodle	Positive	Positive	Negative	Positive	Negative	Gastroenteritis
84	0	6	PICHINCHA	Mongrel	Negative	Negative	Positive	Positive	Negative	Gastroenteritis
85	0	12	PICHINCHA	Mongrel	Negative	Negative	Positive	Positive	Negative	Gastroenteritis
86	0	4	PICHINCHA	Mongrel	Negative	Negative	Positive	Positive	Negative	Gastroenteritis
87	0	8	PICHINCHA	Mongrel	Negative	Negative	Positive	Positive	Negative	Gastroenteritis
88	0	12	PICHINCHA	Mongrel	Negative	Negative	Positive	Positive	Positive	Gastroenteritis
89	0	24	PICHINCHA	Mongrel	Negative	Negative	Positive	Positive	Negative	Gastroenteritis
90	0	24	PICHINCHA	Mongrel	Negative	Negative	Positive	Positive	Negative	Gastroenteritis
91	0	4	PICHINCHA	Mongrel	Negative	Negative	Positive	Positive	Negative	Gastroenteritis
92	0	8	PICHINCHA	Mongrel	Negative	Negative	Positive	Negative	Negative	Gastroenteritis
93	0	2	PICHINCHA	Mongrel	Negative	Negative	Positive	Negative	Negative	Gastroenteritis
94	0	2	PICHINCHA	Mongrel	Negative	Negative	Positive	Positive	Negative	Gastroenteritis
95	0	2	PICHINCHA	Mongrel	Negative	Negative	Positive	Positive	Negative	Gastroenteritis
96	0	2	PICHINCHA	Mongrel	Negative	Negative	Positive	Positive	Negative	Gastroenteritis
97	0	4	PICHINCHA	Mongrel	Negative	Negative	Positive	Negative	Negative	Gastroenteritis
98	0	6	PICHINCHA	Mongrel	Negative	Negative	Positive	Positive	Negative	Gastroenteritis
99	0	8	PICHINCHA	Mongrel	Negative	Negative	Positive	Positive	Negative	Gastroenteritis
100	1	12	PICHINCHA	Mongrel	Positive	Positive	Positive	Positive	Negative	Gastroenteritis
101	0	16	PICHINCHA	Mongrel	Negative	Negative	Positive	Negative	Negative	Gastroenteritis
102	0	18	PICHINCHA	Mongrel	Negative	Negative	Positive	Positive	Negative	Gastroenteritis
103	0	24	PICHINCHA	Mongrel	Negative	Negative	Positive	Negative	Negative	Gastroenteritis
104	0	5	PICHINCHA	Mongrel	Negative	Negative	Positive	Negative	Negative	Gastroenteritis
105	0	10	PICHINCHA	Mongrel	Negative	Negative	Positive	Positive	Negative	Gastroenteritis
106	0	9	PICHINCHA	Mongrel	Negative	Negative	Positive	Positive	Negative	Gastroenteritis
107	1	4	PICHINCHA	Mongrel	Positive	Positive	Positive	Negative	Negative	Gastroenteritis
108	0	12	PICHINCHA	Mongrel	Negative	Negative	Positive	Positive	Negative	Gastroenteritis
109	0	24	PICHINCHA	Mongrel	Negative	Negative	Positive	Negative	Negative	Gastroenteritis
110	0	18	PICHINCHA	Mongrel	Negative	Negative	Positive	Positive	Negative	Gastroenteritis
111	0	4	PICHINCHA	Mongrel	Negative	Negative	Positive	Positive	Negative	Gastroenteritis
112	0	6	PICHINCHA	Mongrel	Negative	Negative	Positive	Positive	Negative	Gastroenteritis
113	2	8	PICHINCHA	Mongrel	Positive	Positive	Positive	Positive	Negative	Gastroenteritis
114	0	12	PICHINCHA	Mongrel	Negative	Negative	Positive	Positive	Negative	Gastroenteritis
115	0	24	PICHINCHA	Mongrel	Negative	Negative	Positive	Positive	Negative	Gastroenteritis
116	65060000	36	PICHINCHA	Mongrel	Positive	Positive	Positive	Positive	Negative	Gastroenteritis
117	0	48	PICHINCHA	Mongrel	Negative	Negative	Positive	Positive	Negative	Gastroenteritis
118	0	60	PICHINCHA	Mongrel	Negative	Negative	Positive	Negative	Negative	Gastroenteritis
119	0	2	PICHINCHA	Mongrel	Negative	Negative	Positive	Negative	Negative	Gastroenteritis
120	0	4	PICHINCHA	Mongrel	Negative	Negative	Positive	Negative	Negative	Gastroenteritis
121	0	18	PICHINCHA	Mongrel	Negative	Negative	Positive	Positive	Negative	Gastroenteritis
122	0	12	PICHINCHA	Mongrel	Negative	Negative	Positive	Positive	Negative	Gastroenteritis
123	0	1.5	PICHINCHA	Mongrel	Negative	Negative	Positive	Negative	Negative	Gastroenteritis
124	0	2	PICHINCHA	Mongrel	Negative	Negative	Positive	Positive	Positive	Gastroenteritis
125	0	3	PICHINCHA	Mongrel	Negative	Negative	Positive	Negative	Negative	Gastroenteritis
126	0	4	PICHINCHA	Mongrel	Negative	Negative	Positive	Negative	Negative	Gastroenteritis
127	0	6	PICHINCHA	Mongrel	Negative	Negative	Positive	Negative	Negative	Gastroenteritis
128	0	8	PICHINCHA	Mongrel	Negative	Negative	Positive	Negative	Negative	Gastroenteritis
129	0	24	CHIMBORAZO	Mongrel	Negative	Negative	Positive	Positive	Negative	Gastroenteritis
130	0	12	CHIMBORAZO	Mongrel	Negative	Negative	Positive	Negative	Negative	Gastroenteritis
131	0	8	CHIMBORAZO	Mongrel	Negative	Negative	Negative	Positive	Negative	Gastroenteritis
132	0	2	CHIMBORAZO	Mongrel	Negative	Negative	Negative	Positive	Negative	Gastroenteritis
133	0	12	PICHINCHA	Mongrel	Negative	Negative	Negative	Positive	Negative	Gastroenteritis
134	580	6	PICHINCHA	Mongrel	Positive	Positive	Negative	Negative	Negative	Gastroenteritis
135	0	4	PICHINCHA	Mongrel	Negative	Negative	Negative	Negative	Negative	Gastroenteritis
136	0	2	PICHINCHA	Mongrel	Negative	Negative	Negative	Negative	Negative	Gastroenteritis
137	0	24	PICHINCHA	Mongrel	Negative	Negative	Positive	Positive	Positive	Gastroenteritis
138	33	24	PICHINCHA	Mongrel	Positive	Positive	Positive	Positive	Negative	Gastroenteritis
139	25	1.5	IMBABURA	Mongrel	Positive	Positive	Positive	Positive	Negative	Gastroenteritis
140	288	1.5	IMBABURA	Mongrel	Positive	Positive	Positive	Positive	Negative	Gastroenteritis
141	26047	2	IMBABURA	Mongrel	Positive	Positive	Positive	Positive	Negative	Gastroenteritis
142	0	4	IMBABURA	Mongrel	Negative	Negative	Positive	Negative	Negative	Gastroenteritis
143	1	9	IMBABURA	Mongrel	Positive	Positive	Positive	Positive	Negative	Gastroenteritis
144	437	2	IMBABURA	Mongrel	Positive	Positive	Positive	Positive	Positive	Gastroenteritis
145	2117	6	IMBABURA	Mongrel	Positive	Positive	Positive	Positive	Negative	Gastroenteritis
146	6856	2	IMBABURA	Mongrel	Positive	Positive	Positive	Positive	Negative	Gastroenteritis
147	8480	3	IMBABURA	Mongrel	Positive	Positive	Positive	Positive	Negative	Gastroenteritis
148	8204	5	IMBABURA	Mongrel	Positive	Positive	Positive	Positive	Negative	Gastroenteritis
149	20278	3	IMBABURA	Mongrel	Positive	Positive	Positive	Positive	Negative	Gastroenteritis
150	24790	4	IMBABURA	Mongrel	Positive	Positive	Positive	Positive	Negative	Gastroenteritis
151	5150	2	IMBABURA	Mongrel	Positive	Positive	Positive	Negative	Negative	Gastroenteritis
152	2906	18	IMBABURA	Mongrel	Positive	Positive	Positive	Positive	Negative	Gastroenteritis
153	7466	4	GUAYAS	Mongrel	Positive	Positive	Positive	Positive	Negative	Gastroenteritis
154	48180	2	GUAYAS	Mongrel	Positive	Positive	Positive	Positive	Negative	Gastroenteritis
155	4	24	GUAYAS	Mongrel	Positive	Positive	Positive	Positive	Negative	Gastroenteritis
156	0	96	GUAYAS	Mongrel	Negative	Negative	Positive	Positive	Negative	Gastroenteritis
157	0	2	GUAYAS	Mongrel	Negative	Negative	Positive	Positive	Negative	Gastroenteritis
158	7028	7	GUAYAS	Mongrel	Positive	Positive	Positive	Positive	Negative	Gastroenteritis
159	4534	2	GUAYAS	Mongrel	Positive	Positive	Positive	Negative	Negative	Gastroenteritis
160	84440	8	GUAYAS	Mongrel	Positive	Positive	Positive	Positive	Negative	Gastroenteritis
161	7368	8	GUAYAS	Mongrel	Positive	Positive	Positive	Positive	Negative	Gastroenteritis
162	1343	4	GUAYAS	Mongrel	Positive	Positive	Positive	Positive	Negative	Gastroenteritis
163	1	56	GUAYAS	Mongrel	Positive	Positive	Positive	Positive	Negative	Gastroenteritis
164	0	16	GUAYAS	Mongrel	Negative	Negative	Positive	Positive	Negative	Gastroenteritis
165	0	8	GUAYAS	Mongrel	Negative	Negative	Negative	Negative	Negative	Gastroenteritis
166	1	4	GUAYAS	Mongrel	Positive	Positive	Positive	Negative	Negative	Gastroenteritis
167	0	4	GUAYAS	Mongrel	Negative	Negative	Positive	Positive	Negative	Gastroenteritis
168	1	3	PICHINCHA	Mongrel	Positive	Positive	Negative	Positive	Negative	Gastroenteritis
169	0	3	PICHINCHA	Mongrel	Negative	Negative	Negative	Negative	Negative	Gastroenteritis
170	0	3	PICHINCHA	Mongrel	Negative	Negative	Negative	Negative	Negative	Gastroenteritis
171	0	24	PICHINCHA	Mongrel	Negative	Negative	Negative	Negative	Negative	Gastroenteritis
172	2	24	PICHINCHA	Mongrel	Positive	Positive	Negative	Positive	Negative	Gastroenteritis
173	30	36	PICHINCHA	Mongrel	Positive	Positive	Negative	Positive	Negative	Gastroenteritis
174	0	36	PICHINCHA	Mongrel	Negative	Negative	Negative	Positive	Negative	Gastroenteritis
175	0	48	PICHINCHA	Mongrel	Negative	Negative	Negative	Negative	Negative	Gastroenteritis
176	2	48	PICHINCHA	Mongrel	Positive	Positive	Negative	Negative	Negative	Gastroenteritis
177	7	72	PICHINCHA	Mongrel	Positive	Positive	Negative	Negative	Negative	Gastroenteritis
178	0	72	PICHINCHA	Mongrel	Negative	Negative	Negative	Negative	Negative	Gastroenteritis
179	0	72	PICHINCHA	Mongrel	Negative	Negative	Negative	Negative	Negative	Gastroenteritis
180	0	72	PICHINCHA	Mongrel	Negative	Negative	Negative	Negative	Negative	Gastroenteritis
181	0	24	PICHINCHA	Mongrel	Negative	Negative	Negative	Positive	Negative	Gastroenteritis
182	0	24	PICHINCHA	Mongrel	Negative	Negative	Negative	Positive	Negative	Gastroenteritis
183	0	4	PICHINCHA	Dachshund	Negative	Negative	Negative	Negative	Negative	Gastroenteritis
184	0	4	PICHINCHA	Dachshund	Negative	Negative	Negative	Negative	Negative	Gastroenteritis
185	0	4	PICHINCHA	Dachshund	Negative	Negative	Negative	Negative	Negative	Gastroenteritis
186	0	4	PICHINCHA	Dachshund	Negative	Negative	Negative	Negative	Negative	Gastroenteritis
187	0	4	PICHINCHA	Dachshund	Negative	Negative	Negative	Negative	Negative	Gastroenteritis
188	0	4	PICHINCHA	Dachshund	Negative	Negative	Negative	Negative	Negative	Gastroenteritis
189	0	4	PICHINCHA	Dachshund	Negative	Negative	Negative	Negative	Negative	Gastroenteritis
190	0	4	PICHINCHA	Dachshund	Negative	Negative	Negative	Negative	Negative	Gastroenteritis
191	0	4	PICHINCHA	Dachshund	Negative	Negative	Negative	Negative	Negative	Gastroenteritis
192	0	4	PICHINCHA	Dachshund	Negative	Negative	Negative	Negative	Negative	Gastroenteritis
193	0	4	PICHINCHA	Dachshund	Negative	Negative	Negative	Negative	Negative	Gastroenteritis
194	0	4	PICHINCHA	Dachshund	Negative	Negative	Negative	Negative	Negative	Gastroenteritis
195	0	4	PICHINCHA	Dachshund	Negative	Negative	Negative	Negative	Negative	Gastroenteritis
196	0	4	PICHINCHA	Dachshund	Negative	Negative	Negative	Negative	Negative	Gastroenteritis
197	0	3.5	PICHINCHA	Mongrel	Negative	Negative	Negative	Negative	Negative	Gastroenteritis
198	0	3.5	PICHINCHA	Mongrel	Negative	Negative	Negative	Negative	Negative	Gastroenteritis
199	0	4	PICHINCHA	Dachshund	Negative	Negative	Negative	Negative	Negative	Gastroenteritis
200	0	4	PICHINCHA	Dachshund	Negative	Negative	Negative	Negative	Negative	Gastroenteritis
201	0	≈5	PICHINCHA	Mongrel	Negative	Negative	Negative	Negative	Negative	Apparently Healthy
202	0	≈5	PICHINCHA	Mongrel	Negative	Negative	Negative	Positive	Negative	Apparently Healthy
203	0	≈5	PICHINCHA	Mongrel	Negative	Negative	Negative	Positive	Negative	Apparently Healthy
204	0	≈5	PICHINCHA	Mongrel	Negative	Negative	Negative	Negative	Negative	Apparently Healthy
205	0	≈5	PICHINCHA	Mongrel	Negative	Negative	Negative	Negative	Negative	Apparently Healthy
206	0	≈5	PICHINCHA	Mongrel	Negative	Negative	Negative	Negative	Negative	Apparently Healthy
207	0	≈5	PICHINCHA	Mongrel	Negative	Negative	Negative	Positive	Negative	Apparently Healthy
208	0	≈5	PICHINCHA	Mongrel	Negative	Negative	Negative	Positive	Negative	Apparently Healthy
209	0	≈5	PICHINCHA	Mongrel	Negative	Negative	Negative	Positive	Negative	Apparently Healthy
210	0	≈5	PICHINCHA	Mongrel	Negative	Negative	Negative	Negative	Negative	Apparently Healthy
211	0	≈5	PICHINCHA	Mongrel	Negative	Negative	Negative	Negative	Negative	Apparently Healthy
212	0	≈5	PICHINCHA	Mongrel	Negative	Negative	Negative	Negative	Negative	Apparently Healthy
213	0	≈5	PICHINCHA	Mongrel	Negative	Negative	Negative	Negative	Negative	Apparently Healthy
214	5	≈5	PICHINCHA	Mongrel	Positive	Negative	Negative	Negative	Negative	Apparently Healthy
215	45	≈5	PICHINCHA	Mongrel	Positive	Negative	Negative	Positive	Negative	Apparently Healthy
216	0	≈5	PICHINCHA	Mongrel	Negative	Negative	Negative	Positive	Negative	Apparently Healthy
217	0	≈5	PICHINCHA	Mongrel	Negative	Negative	Negative	Negative	Negative	Apparently Healthy
218	0	≈5	PICHINCHA	Mongrel	Negative	Negative	Negative	Negative	Negative	Apparently Healthy
219	0	≈5	PICHINCHA	Mongrel	Negative	Negative	Negative	Negative	Negative	Apparently Healthy
220	1	≈5	PICHINCHA	Mongrel	Positive	Negative	Negative	Positive	Negative	Apparently Healthy
221	0	≈5	PICHINCHA	Mongrel	Negative	Negative	Negative	Positive	Negative	Apparently Healthy
222	0	≈5	PICHINCHA	Mongrel	Negative	Negative	Negative	Positive	Negative	Apparently Healthy
223	0	≈5	PICHINCHA	Mongrel	Negative	Negative	Negative	Negative	Negative	Apparently Healthy
224	0	≈5	PICHINCHA	Mongrel	Negative	Negative	Negative	Negative	Negative	Apparently Healthy
225	5	≈5	PICHINCHA	Mongrel	Positive	Negative	Negative	Negative	Negative	Apparently Healthy
226	0	≈5	PICHINCHA	Mongrel	Negative	Negative	Negative	Negative	Negative	Apparently Healthy
227	0	≈5	PICHINCHA	Mongrel	Negative	Negative	Negative	Negative	Negative	Apparently Healthy
228	0	≈5	PICHINCHA	Mongrel	Negative	Negative	Negative	Positive	Negative	Apparently Healthy
229	0	≈5	PICHINCHA	Mongrel	Negative	Negative	Negative	Positive	Negative	Apparently Healthy
230	0	≈5	PICHINCHA	Mongrel	Negative	Negative	Negative	Negative	Negative	Apparently Healthy
231	0	≈5	PICHINCHA	Mongrel	Negative	Negative	Negative	Negative	Negative	Apparently Healthy
232	0	≈5	PICHINCHA	Mongrel	Negative	Negative	Negative	Negative	Negative	Apparently Healthy
233	0	≈5	PICHINCHA	Mongrel	Negative	Negative	Negative	Positive	Negative	Apparently Healthy
234	586	≈5	PICHINCHA	Mongrel	Positive	Negative	Negative	Positive	Negative	Apparently Healthy
235	5	≈5	PICHINCHA	Mongrel	Positive	Negative	Negative	Positive	Negative	Apparently Healthy
236	45	≈5	PICHINCHA	Mongrel	Positive	Negative	Negative	Negative	Negative	Apparently Healthy
237	0	≈5	PICHINCHA	Mongrel	Negative	Negative	Negative	Negative	Negative	Apparently Healthy
238	0	≈5	PICHINCHA	Mongrel	Negative	Negative	Negative	Negative	Negative	Apparently Healthy
239	0	≈5	PICHINCHA	Mongrel	Negative	Negative	Negative	Negative	Negative	Apparently Healthy
240	0	≈5	PICHINCHA	Mongrel	Negative	Negative	Negative	Negative	Negative	Apparently Healthy
241	0	≈5	PICHINCHA	Mongrel	Negative	Negative	Negative	Positive	Negative	Apparently Healthy
242	0	≈5	PICHINCHA	Mongrel	Negative	Negative	Negative	Positive	Negative	Apparently Healthy
243	9	≈5	PICHINCHA	Mongrel	Positive	Negative	Negative	Negative	Negative	Apparently Healthy
244	9034	≈5	PICHINCHA	Mongrel	Positive	Negative	Negative	Negative	Negative	Apparently Healthy
245	5	≈5	PICHINCHA	Mongrel	Positive	Negative	Negative	Negative	Negative	Apparently Healthy
246	10	≈5	PICHINCHA	Mongrel	Positive	Negative	Negative	Positive	Negative	Apparently Healthy
247	0	≈5	PICHINCHA	Mongrel	Negative	Negative	Negative	Positive	Negative	Apparently Healthy
248	0	≈5	PICHINCHA	Mongrel	Negative	Negative	Negative	Positive	Negative	Apparently Healthy
249	0	≈5	PICHINCHA	Mongrel	Negative	Negative	Negative	Negative	Negative	Apparently Healthy
250	0	≈5	PICHINCHA	Mongrel	Negative	Negative	Negative	Negative	Negative	Apparently Healthy

## Sheet: Matrix NT CaKoV
	N.	Sample identification	Percentage of nucleotide identity between the Cakov sequences of Ecuador and sequences from other countries
			1	2	3	4	5	6	7	8	9	10	11	12	13	14	15	16	17	18	19	20	21	22	23	24	25	26	27	28	29	30	31	32	33	34	35	36	37	38	39	40	41	42	43	44	45	46	47
	1	●765 UDLA	-	99.21%	96.83%	96.83%	96.63%	96.63%	96.83%	96.83%	96.63%	96.63%	95.25%	95.05%	95.64%	94.85%	95.84%	95.84%	95.84%	95.84%	95.84%	96.04%	95.84%	95.84%	95.64%	96.04%	95.64%	95.74%	95.25%	96.04%	96.04%	95.05%	95.84%	94.65%	95.05%	94.65%	94.65%	96.04%	94.65%	95.05%	95.25%	94.78%	94.78%	95.24%	95.44%	95.44%	95.63%	94.26%	95.05%
	2	●838 UDLA	99.21%	-	96.04%	96.04%	96.24%	96.24%	96.04%	97.23%	97.03%	95.84%	96.04%	95.45%	95.64%	95.25%	96.24%	96.24%	96.24%	96.24%	96.24%	96.44%	96.24%	96.24%	96.04%	96.44%	96.04%	96.14%	95.64%	95.64%	95.64%	95.45%	96.63%	94.65%	95.45%	95.05%	95.05%	96.04%	94.65%	95.45%	95.64%	95.46%	95.01%	95.92%	95.83%	95.83%	96.03%	94.65%	95.05%
	3	●770 UDLA	96.83%	96.04%	-	1	99.80%	99.80%	1	98.81%	98.61%	99.80%	96.63%	96.04%	96.24%	95.45%	96.44%	96.44%	96.44%	96.44%	96.44%	96.63%	96.44%	96.44%	96.24%	96.63%	96.63%	96.53%	96.24%	96.63%	96.63%	96.44%	96.04%	95.25%	95.25%	95.64%	95.64%	96.63%	95.64%	95.25%	95.05%	95.01%	95.46%	95.92%	95.83%	95.24%	95.44%	94.85%	94.65%
	4	●839 UDLA	96.83%	96.04%	1	-	99.80%	99.80%	1	98.81%	98.61%	99.80%	96.63%	96.04%	96.24%	95.45%	96.44%	96.44%	96.44%	96.44%	96.44%	96.63%	96.44%	96.44%	96.24%	96.63%	96.63%	96.53%	96.24%	96.63%	96.63%	96.44%	96.04%	95.25%	95.25%	95.64%	95.64%	96.63%	95.64%	95.25%	95.05%	95.01%	95.46%	95.92%	95.83%	95.24%	95.44%	94.85%	94.65%
	5	●869 UDLA	96.63%	96.24%	99.80%	99.80%	-	99.60%	99.80%	99.01%	98.81%	99.60%	96.83%	95.84%	96.04%	95.64%	96.63%	96.63%	96.63%	96.63%	96.63%	96.83%	96.63%	96.63%	96.44%	96.83%	96.83%	96.73%	96.44%	96.44%	96.44%	96.63%	96.24%	95.45%	95.45%	95.84%	95.84%	96.44%	95.45%	95.45%	95.25%	95.01%	95.46%	95.92%	96.03%	95.44%	95.63%	95.05%	94.46%
	6	●870 UDLA	96.63%	96.24%	99.80%	99.80%	99.60%	-	99.80%	99.01%	98.81%	99.60%	96.83%	96.24%	96.44%	95.64%	96.63%	96.63%	96.63%	96.63%	96.63%	96.83%	96.63%	96.63%	96.44%	96.83%	96.83%	96.73%	96.44%	96.83%	96.83%	96.63%	96.24%	95.05%	95.45%	95.84%	95.84%	96.83%	95.84%	95.45%	95.25%	95.24%	95.69%	96.15%	96.03%	95.44%	95.63%	95.05%	94.85%
	7	●848 UDLA	96.83%	96.04%	1	1	99.80%	99.80%	-	98.81%	98.61%	99.80%	96.63%	96.04%	96.24%	95.45%	96.44%	96.44%	96.44%	96.44%	96.44%	96.63%	96.44%	96.44%	96.24%	96.63%	96.63%	96.53%	96.24%	96.63%	96.63%	96.44%	96.04%	95.25%	95.25%	95.64%	95.64%	96.63%	95.64%	95.25%	95.05%	95.01%	95.46%	95.92%	95.83%	95.24%	95.44%	94.85%	94.65%
	8	●864-2 UDLA	96.83%	97.23%	98.81%	98.81%	99.01%	99.01%	98.81%	-	99.80%	98.61%	97.62%	96.24%	96.44%	96.44%	97.43%	97.43%	97.43%	97.43%	97.43%	97.62%	97.43%	97.43%	97.23%	97.62%	97.62%	97.52%	97.23%	96.83%	96.83%	97.43%	97.03%	95.84%	96.24%	96.63%	96.63%	97.23%	96.24%	96.24%	96.04%	95.92%	96.37%	96.83%	96.63%	96.23%	96.43%	95.84%	95.25%
	9	●864 UDLA	96.63%	97.03%	98.61%	98.61%	98.81%	98.81%	98.61%	99.80%	-	98.42%	97.62%	96.24%	96.44%	96.44%	97.23%	97.23%	97.23%	97.23%	97.23%	97.43%	97.23%	97.23%	97.03%	97.43%	97.43%	97.33%	97.03%	96.63%	96.63%	97.23%	96.83%	95.84%	96.04%	96.63%	96.44%	97.13%	96.14%	96.04%	95.84%	95.92%	96.37%	96.83%	96.43%	96.03%	96.23%	95.64%	95.25%
	10	●868 UDLA	96.63%	95.84%	99.80%	99.80%	99.60%	99.60%	99.80%	98.61%	98.42%	-	96.44%	95.84%	96.04%	95.25%	96.24%	96.24%	96.24%	96.24%	96.24%	96.44%	96.24%	96.24%	96.04%	96.44%	96.44%	96.34%	96.04%	96.44%	96.44%	96.24%	96.24%	95.05%	95.45%	95.84%	95.84%	96.83%	95.84%	95.45%	95.25%	95.01%	95.46%	95.92%	96.03%	95.44%	95.63%	95.05%	94.85%
	11	●853 UDLA	95.25%	96.04%	96.63%	96.63%	96.83%	96.83%	96.63%	97.62%	97.62%	96.44%	-	97.03%	96.44%	97.23%	97.03%	97.03%	97.03%	97.03%	97.03%	96.83%	96.24%	96.24%	96.04%	96.44%	96.44%	96.34%	96.44%	96.44%	96.44%	96.63%	97.82%	94.65%	95.45%	96.63%	95.84%	96.24%	96.04%	95.45%	96.24%	95.69%	96.15%	97.05%	95.24%	95.83%	95.63%	95.45%	95.25%
	12	●866 UDLA	95.05%	95.45%	96.04%	96.04%	95.84%	96.24%	96.04%	96.24%	96.24%	95.84%	97.03%	-	95.45%	95.84%	95.25%	95.25%	95.25%	95.25%	95.25%	95.05%	95.64%	95.64%	95.45%	95.84%	95.84%	95.74%	95.84%	95.45%	95.45%	94.46%	96.44%	93.66%	94.06%	95.25%	94.46%	95.64%	94.65%	94.06%	94.85%	95.46%	95.46%	95.92%	95.04%	95.24%	95.04%	94.46%	94.26%
	13	●841 UDLA	95.64%	95.64%	96.24%	96.24%	96.04%	96.44%	96.24%	96.44%	96.44%	96.04%	96.44%	95.45%	-	96.83%	96.24%	96.24%	96.24%	96.24%	96.24%	96.44%	96.63%	96.63%	96.44%	96.83%	96.83%	96.73%	96.44%	96.24%	96.24%	96.24%	95.05%	95.45%	95.84%	97.03%	96.63%	96.24%	96.44%	95.84%	96.04%	96.60%	97.51%	96.60%	95.63%	95.83%	96.43%	95.45%	96.04%
	14	●863 UDLA	94.85%	95.25%	95.45%	95.45%	95.64%	95.64%	95.45%	96.44%	96.44%	95.25%	97.23%	95.84%	96.83%	-	96.24%	96.24%	96.24%	96.24%	96.24%	96.04%	96.24%	96.24%	96.04%	96.44%	96.44%	96.34%	96.44%	96.24%	96.24%	96.24%	96.24%	94.65%	96.24%	96.63%	95.84%	96.63%	96.04%	96.24%	95.45%	95.69%	96.60%	96.15%	96.43%	96.23%	96.43%	96.24%	96.04%
	15	●842 UDLA	95.84%	96.24%	96.44%	96.44%	96.63%	96.63%	96.44%	97.43%	97.23%	96.24%	97.03%	95.25%	96.24%	96.24%	-	1	1	1	1	99.80%	97.23%	97.23%	97.03%	97.43%	97.03%	97.13%	97.03%	96.83%	96.83%	96.83%	96.04%	95.45%	96.04%	96.44%	96.44%	97.03%	95.64%	96.04%	96.44%	95.69%	96.15%	96.60%	95.44%	96.43%	95.83%	95.64%	95.45%
	16	●844 UDLA	95.84%	96.24%	96.44%	96.44%	96.63%	96.63%	96.44%	97.43%	97.23%	96.24%	97.03%	95.25%	96.24%	96.24%	1	-	1	1	1	99.80%	97.23%	97.23%	97.03%	97.43%	97.03%	97.13%	97.03%	96.83%	96.83%	96.83%	96.04%	95.45%	96.04%	96.44%	96.44%	97.03%	95.64%	96.04%	96.44%	95.69%	96.15%	96.60%	95.44%	96.43%	95.83%	95.64%	95.45%
	17	●845 UDLA	95.84%	96.24%	96.44%	96.44%	96.63%	96.63%	96.44%	97.43%	97.23%	96.24%	97.03%	95.25%	96.24%	96.24%	1	1	-	1	1	99.80%	97.23%	97.23%	97.03%	97.43%	97.03%	97.13%	97.03%	96.83%	96.83%	96.83%	96.04%	95.45%	96.04%	96.44%	96.44%	97.03%	95.64%	96.04%	96.44%	95.69%	96.15%	96.60%	95.44%	96.43%	95.83%	95.64%	95.45%
	18	●849 UDLA	95.84%	96.24%	96.44%	96.44%	96.63%	96.63%	96.44%	97.43%	97.23%	96.24%	97.03%	95.25%	96.24%	96.24%	1	1	1	-	1	99.80%	97.23%	97.23%	97.03%	97.43%	97.03%	97.13%	97.03%	96.83%	96.83%	96.83%	96.04%	95.45%	96.04%	96.44%	96.44%	97.03%	95.64%	96.04%	96.44%	95.69%	96.15%	96.60%	95.44%	96.43%	95.83%	95.64%	95.45%
	19	●850 UDLA	95.84%	96.24%	96.44%	96.44%	96.63%	96.63%	96.44%	97.43%	97.23%	96.24%	97.03%	95.25%	96.24%	96.24%	1	1	1	1	-	99.80%	97.23%	97.23%	97.03%	97.43%	97.03%	97.13%	97.03%	96.83%	96.83%	96.83%	96.04%	95.45%	96.04%	96.44%	96.44%	97.03%	95.64%	96.04%	96.44%	95.69%	96.15%	96.60%	95.44%	96.43%	95.83%	95.64%	95.45%
	20	●843 UDLA	96.04%	96.44%	96.63%	96.63%	96.83%	96.83%	96.63%	97.62%	97.43%	96.44%	96.83%	95.05%	96.44%	96.04%	99.80%	99.80%	99.80%	99.80%	99.80%	-	97.43%	97.43%	97.23%	97.62%	97.23%	97.33%	96.83%	97.03%	97.03%	97.03%	95.84%	95.64%	96.24%	96.24%	96.63%	96.83%	95.45%	96.24%	96.44%	95.92%	95.92%	96.37%	95.63%	96.23%	96.03%	95.45%	95.25%
	21	●855 UDLA	95.84%	96.24%	96.44%	96.44%	96.63%	96.63%	96.44%	97.43%	97.23%	96.24%	96.24%	95.64%	96.63%	96.24%	97.23%	97.23%	97.23%	97.23%	97.23%	97.43%	-	1	99.80%	99.80%	99.41%	99.50%	99.41%	96.83%	96.83%	96.83%	96.44%	95.64%	97.23%	97.23%	97.23%	97.03%	95.64%	97.23%	96.24%	96.37%	96.83%	96.83%	96.23%	96.83%	96.63%	96.04%	96.24%
	22	●861 UDLA	95.84%	96.24%	96.44%	96.44%	96.63%	96.63%	96.44%	97.43%	97.23%	96.24%	96.24%	95.64%	96.63%	96.24%	97.23%	97.23%	97.23%	97.23%	97.23%	97.43%	1	-	99.80%	99.80%	99.41%	99.50%	99.41%	96.83%	96.83%	96.83%	96.44%	95.64%	97.23%	97.23%	97.23%	97.03%	95.64%	97.23%	96.24%	96.37%	96.83%	96.83%	96.23%	96.83%	96.63%	96.04%	96.24%
	23	●860 UDLA	95.64%	96.04%	96.24%	96.24%	96.44%	96.44%	96.24%	97.23%	97.03%	96.04%	96.04%	95.45%	96.44%	96.04%	97.03%	97.03%	97.03%	97.03%	97.03%	97.23%	99.80%	99.80%	-	99.60%	99.60%	99.70%	99.60%	96.63%	96.63%	96.63%	96.24%	95.45%	97.03%	97.03%	97.03%	96.83%	95.45%	97.03%	96.04%	96.15%	96.60%	96.60%	96.03%	96.63%	96.43%	95.84%	96.04%
	24	●862 UDLA	96.04%	96.44%	96.63%	96.63%	96.83%	96.83%	96.63%	97.62%	97.43%	96.44%	96.44%	95.84%	96.83%	96.44%	97.43%	97.43%	97.43%	97.43%	97.43%	97.62%	99.80%	99.80%	99.60%	-	99.21%	99.31%	99.21%	97.03%	97.03%	97.03%	96.63%	95.84%	97.03%	97.43%	97.43%	97.23%	95.84%	97.03%	96.44%	96.60%	97.05%	97.05%	96.43%	97.02%	96.83%	96.24%	96.44%
	25	●856 UDLA	95.64%	96.04%	96.63%	96.63%	96.83%	96.83%	96.63%	97.62%	97.43%	96.44%	96.44%	95.84%	96.83%	96.44%	97.03%	97.03%	97.03%	97.03%	97.03%	97.23%	99.41%	99.41%	99.60%	99.21%	-	99.90%	99.60%	97.03%	97.03%	96.63%	96.24%	95.45%	97.03%	97.43%	97.43%	97.23%	95.84%	97.03%	96.44%	96.60%	97.05%	97.05%	96.43%	96.63%	96.83%	96.24%	96.04%
	26	●867 UDLA	95.74%	96.14%	96.53%	96.53%	96.73%	96.73%	96.53%	97.52%	97.33%	96.34%	96.34%	95.74%	96.73%	96.34%	97.13%	97.13%	97.13%	97.13%	97.13%	97.33%	99.50%	99.50%	99.70%	99.31%	99.90%	-	99.50%	96.93%	96.93%	96.73%	96.34%	95.54%	97.13%	97.33%	97.33%	97.13%	95.74%	97.13%	96.34%	96.49%	96.94%	96.94%	96.33%	96.73%	96.73%	96.14%	96.14%
	27	●859 UDLA	95.25%	95.64%	96.24%	96.24%	96.44%	96.44%	96.24%	97.23%	97.03%	96.04%	96.44%	95.84%	96.44%	96.44%	97.03%	97.03%	97.03%	97.03%	97.03%	96.83%	99.41%	99.41%	99.60%	99.21%	99.60%	99.50%	-	96.63%	96.63%	96.24%	96.24%	95.05%	96.63%	97.43%	97.03%	97.23%	95.84%	96.63%	96.24%	96.15%	97.05%	97.05%	96.03%	96.63%	96.43%	96.24%	96.04%
	28	●857 UDLA	96.04%	95.64%	96.63%	96.63%	96.44%	96.83%	96.63%	96.83%	96.63%	96.44%	96.44%	95.45%	96.24%	96.24%	96.83%	96.83%	96.83%	96.83%	96.83%	97.03%	96.83%	96.83%	96.63%	97.03%	97.03%	96.93%	96.63%	-	1	96.04%	95.84%	95.25%	97.23%	96.44%	96.83%	97.82%	96.83%	97.23%	95.84%	95.92%	96.37%	96.83%	96.43%	97.02%	97.62%	96.63%	96.63%
	29	●865 UDLA	96.04%	95.64%	96.63%	96.63%	96.44%	96.83%	96.63%	96.83%	96.63%	96.44%	96.44%	95.45%	96.24%	96.24%	96.83%	96.83%	96.83%	96.83%	96.83%	97.03%	96.83%	96.83%	96.63%	97.03%	97.03%	96.93%	96.63%	1	-	96.04%	95.84%	95.25%	97.23%	96.44%	96.83%	97.82%	96.83%	97.23%	95.84%	95.92%	96.37%	96.83%	96.43%	97.02%	97.62%	96.63%	96.63%
	30	●851 UDLA	95.05%	95.45%	96.44%	96.44%	96.63%	96.63%	96.44%	97.43%	97.23%	96.24%	96.63%	94.46%	96.24%	96.24%	96.83%	96.83%	96.83%	96.83%	96.83%	97.03%	96.83%	96.83%	96.63%	97.03%	96.63%	96.73%	96.24%	96.04%	96.04%	-	96.44%	96.44%	96.44%	96.44%	96.44%	96.24%	96.04%	96.44%	95.05%	95.46%	95.92%	95.92%	95.83%	96.43%	96.23%	95.64%	95.45%
	31	●858 UDLA	95.84%	96.63%	96.04%	96.04%	96.24%	96.24%	96.04%	97.03%	96.83%	96.24%	97.82%	96.44%	95.05%	96.24%	96.04%	96.04%	96.04%	96.04%	96.04%	95.84%	96.44%	96.44%	96.24%	96.63%	96.24%	96.34%	96.24%	95.84%	95.84%	96.44%	-	94.85%	96.04%	96.44%	96.04%	96.24%	95.64%	96.04%	96.04%	95.01%	95.46%	96.37%	96.23%	96.83%	96.63%	96.04%	95.45%
	32	●854 UDLA	94.65%	94.65%	95.25%	95.25%	95.45%	95.05%	95.25%	95.84%	95.84%	95.05%	94.65%	93.66%	95.45%	94.65%	95.45%	95.45%	95.45%	95.45%	95.45%	95.64%	95.64%	95.64%	95.45%	95.84%	95.45%	95.54%	95.05%	95.25%	95.25%	96.44%	94.85%	-	95.25%	95.25%	95.25%	95.05%	94.06%	95.25%	93.47%	95.01%	95.01%	95.92%	94.25%	95.63%	95.44%	94.06%	93.86%
	33	OP093967.1 BRAZIL	95.05%	95.45%	95.25%	95.25%	95.45%	95.45%	95.25%	96.24%	96.04%	95.45%	95.45%	94.06%	95.84%	96.24%	96.04%	96.04%	96.04%	96.04%	96.04%	96.24%	97.23%	97.23%	97.03%	97.03%	97.03%	97.13%	96.63%	97.23%	97.23%	96.44%	96.04%	95.25%	-	96.44%	96.44%	97.43%	96.83%	1	95.45%	95.92%	96.37%	96.83%	96.83%	97.82%	98.02%	97.43%	97.43%
	34	MH747478.1 BRAZIL	94.65%	95.05%	95.64%	95.64%	95.84%	95.84%	95.64%	96.63%	96.63%	95.84%	96.63%	95.25%	97.03%	96.63%	96.44%	96.44%	96.44%	96.44%	96.44%	96.24%	97.23%	97.23%	97.03%	97.43%	97.43%	97.33%	97.43%	96.44%	96.44%	96.44%	96.44%	95.25%	96.44%	-	98.81%	97.23%	96.63%	96.44%	96.04%	97.05%	97.51%	97.51%	95.83%	96.83%	97.02%	97.23%	96.63%
	35	OP093966.1 BRAZIL	94.65%	95.05%	95.64%	95.64%	95.84%	95.84%	95.64%	96.63%	96.44%	95.84%	95.84%	94.46%	96.63%	95.84%	96.44%	96.44%	96.44%	96.44%	96.44%	96.63%	97.23%	97.23%	97.03%	97.43%	97.43%	97.33%	97.03%	96.83%	96.83%	96.44%	96.04%	95.25%	96.44%	98.81%	-	96.63%	96.04%	96.44%	96.24%	97.05%	97.05%	97.05%	95.83%	96.43%	97.02%	96.44%	95.84%
	36	MT019982.1 CHINA	96.04%	96.04%	96.63%	96.63%	96.44%	96.83%	96.63%	97.23%	97.13%	96.83%	96.24%	95.64%	96.24%	96.63%	97.03%	97.03%	97.03%	97.03%	97.03%	96.83%	97.03%	97.03%	96.83%	97.23%	97.23%	97.13%	97.23%	97.82%	97.82%	96.24%	96.24%	95.05%	97.43%	97.23%	96.63%	-	97.82%	97.43%	96.24%	96.60%	97.05%	97.51%	97.02%	97.22%	97.42%	97.23%	97.43%
	37	MT019983.1 CHINA	94.65%	94.65%	95.64%	95.64%	95.45%	95.84%	95.64%	96.24%	96.14%	95.84%	96.04%	94.65%	96.44%	96.04%	95.64%	95.64%	95.64%	95.64%	95.64%	95.45%	95.64%	95.64%	95.45%	95.84%	95.84%	95.74%	95.84%	96.83%	96.83%	96.04%	95.64%	94.06%	96.83%	96.63%	96.04%	97.82%	-	96.83%	95.25%	95.46%	96.83%	96.37%	96.03%	96.63%	97.22%	96.63%	96.83%
	38	JQ911763.1 CHINA	95.05%	95.45%	95.25%	95.25%	95.45%	95.45%	95.25%	96.24%	96.04%	95.45%	95.45%	94.06%	95.84%	96.24%	96.04%	96.04%	96.04%	96.04%	96.04%	96.24%	97.23%	97.23%	97.03%	97.03%	97.03%	97.13%	96.63%	97.23%	97.23%	96.44%	96.04%	95.25%	1	96.44%	96.44%	97.43%	96.83%	-	95.45%	95.92%	96.37%	96.83%	96.83%	97.82%	98.02%	97.43%	97.43%
	39	MN337880.1 GERMANY	95.25%	95.64%	95.05%	95.05%	95.25%	95.25%	95.05%	96.04%	95.84%	95.25%	96.24%	94.85%	96.04%	95.45%	96.44%	96.44%	96.44%	96.44%	96.44%	96.44%	96.24%	96.24%	96.04%	96.44%	96.44%	96.34%	96.24%	95.84%	95.84%	95.05%	96.04%	93.47%	95.45%	96.04%	96.24%	96.24%	95.25%	95.45%	-	96.83%	97.51%	96.60%	95.63%	96.03%	96.43%	95.25%	95.05%
	40	KC693045.1 ITALY	94.78%	95.46%	95.01%	95.01%	95.01%	95.24%	95.01%	95.92%	95.92%	95.01%	95.69%	95.46%	96.60%	95.69%	95.69%	95.69%	95.69%	95.69%	95.69%	95.92%	96.37%	96.37%	96.15%	96.60%	96.60%	96.49%	96.15%	95.92%	95.92%	95.46%	95.01%	95.01%	95.92%	97.05%	97.05%	96.60%	95.46%	95.92%	96.83%	-	98.19%	96.83%	95.24%	95.92%	96.60%	96.15%	95.92%
	41	KC693047.1 ITALY	94.78%	95.01%	95.46%	95.46%	95.46%	95.69%	95.46%	96.37%	96.37%	95.46%	96.15%	95.46%	97.51%	96.60%	96.15%	96.15%	96.15%	96.15%	96.15%	95.92%	96.83%	96.83%	96.60%	97.05%	97.05%	96.94%	97.05%	96.37%	96.37%	95.92%	95.46%	95.01%	96.37%	97.51%	97.05%	97.05%	96.83%	96.37%	97.51%	98.19%	-	97.28%	96.15%	96.83%	97.05%	96.60%	96.83%
	42	KC693049.1 ITALY	95.24%	95.92%	95.92%	95.92%	95.92%	96.15%	95.92%	96.83%	96.83%	95.92%	97.05%	95.92%	96.60%	96.15%	96.60%	96.60%	96.60%	96.60%	96.60%	96.37%	96.83%	96.83%	96.60%	97.05%	97.05%	96.94%	97.05%	96.83%	96.83%	95.92%	96.37%	95.92%	96.83%	97.51%	97.05%	97.51%	96.37%	96.83%	96.60%	96.83%	97.28%	-	96.15%	96.37%	96.60%	96.60%	96.37%
	43	LC147654.1 JAPAN	95.44%	95.83%	95.83%	95.83%	96.03%	96.03%	95.83%	96.63%	96.43%	96.03%	95.24%	95.04%	95.63%	96.43%	95.44%	95.44%	95.44%	95.44%	95.44%	95.63%	96.23%	96.23%	96.03%	96.43%	96.43%	96.33%	96.03%	96.43%	96.43%	95.83%	96.23%	94.25%	96.83%	95.83%	95.83%	97.02%	96.03%	96.83%	95.63%	95.24%	96.15%	96.15%	-	96.63%	97.62%	97.02%	95.83%
	44	LC147655.1 JAPAN	95.44%	95.83%	95.24%	95.24%	95.44%	95.44%	95.24%	96.23%	96.03%	95.44%	95.83%	95.24%	95.83%	96.23%	96.43%	96.43%	96.43%	96.43%	96.43%	96.23%	96.83%	96.83%	96.63%	97.02%	96.63%	96.73%	96.63%	97.02%	97.02%	96.43%	96.83%	95.63%	97.82%	96.83%	96.43%	97.22%	96.63%	97.82%	96.03%	95.92%	96.83%	96.37%	96.63%	-	98.21%	97.22%	96.83%
	45	LC147656.1 JAPAN	95.63%	96.03%	95.44%	95.44%	95.63%	95.63%	95.44%	96.43%	96.23%	95.63%	95.63%	95.04%	96.43%	96.43%	95.83%	95.83%	95.83%	95.83%	95.83%	96.03%	96.63%	96.63%	96.43%	96.83%	96.83%	96.73%	96.43%	97.62%	97.62%	96.23%	96.63%	95.44%	98.02%	97.02%	97.02%	97.42%	97.22%	98.02%	96.43%	96.60%	97.05%	96.60%	97.62%	98.21%	-	97.42%	96.63%
	46	KF924623.1 KOREA	94.26%	94.65%	94.85%	94.85%	95.05%	95.05%	94.85%	95.84%	95.64%	95.05%	95.45%	94.46%	95.45%	96.24%	95.64%	95.64%	95.64%	95.64%	95.64%	95.45%	96.04%	96.04%	95.84%	96.24%	96.24%	96.14%	96.24%	96.63%	96.63%	95.64%	96.04%	94.06%	97.43%	97.23%	96.44%	97.23%	96.63%	97.43%	95.25%	96.15%	96.60%	96.60%	97.02%	97.22%	97.42%	-	96.83%
	47	MK201793.1 THAILAND	95.05%	95.05%	94.65%	94.65%	94.46%	94.85%	94.65%	95.25%	95.25%	94.85%	95.25%	94.26%	96.04%	96.04%	95.45%	95.45%	95.45%	95.45%	95.45%	95.25%	96.24%	96.24%	96.04%	96.44%	96.04%	96.14%	96.04%	96.63%	96.63%	95.45%	95.45%	93.86%	97.43%	96.63%	95.84%	97.43%	96.83%	97.43%	95.05%	95.92%	96.83%	96.37%	95.83%	96.83%	96.63%	96.83%	-
	48	MK201794.1 THAILAND	95.45%	95.84%	95.05%	95.05%	95.25%	95.25%	95.05%	96.04%	96.24%	94.85%	96.04%	94.65%	96.24%	96.83%	96.04%	96.04%	96.04%	96.04%	96.04%	96.24%	96.44%	96.44%	96.24%	96.63%	96.24%	96.34%	95.84%	96.83%	96.83%	96.24%	95.84%	95.05%	97.62%	96.44%	96.04%	96.83%	96.24%	97.62%	95.45%	96.37%	96.37%	96.60%	96.23%	97.02%	97.22%	97.43%	97.03%
	49	MK201795.1 THAILAND	96.24%	96.63%	95.25%	95.25%	95.45%	95.45%	95.25%	96.24%	96.44%	95.05%	95.84%	94.46%	97.03%	97.03%	96.04%	96.04%	96.04%	96.04%	96.04%	96.24%	96.83%	96.83%	96.63%	97.03%	96.63%	96.73%	96.24%	97.23%	97.23%	96.44%	96.04%	95.64%	98.02%	96.44%	96.04%	97.23%	96.63%	98.02%	95.45%	96.15%	97.05%	97.05%	96.83%	97.42%	97.62%	97.03%	97.43%
	50	KC161964.1 UNITED KINGDOM	93.47%	93.86%	94.46%	94.46%	94.65%	94.65%	94.46%	95.45%	95.45%	94.26%	95.45%	93.27%	95.05%	95.45%	95.25%	95.25%	95.25%	95.25%	95.25%	95.05%	95.64%	95.64%	95.45%	95.84%	95.84%	95.74%	95.84%	95.84%	95.84%	95.64%	94.85%	94.06%	95.84%	95.64%	95.25%	96.04%	95.45%	95.84%	94.85%	94.33%	95.69%	95.69%	95.04%	95.63%	95.83%	95.64%	95.64%
	51	JN088541.1 UNITED STATES	94.85%	95.64%	95.25%	95.25%	95.45%	95.45%	95.25%	95.84%	95.64%	95.45%	94.85%	94.06%	94.65%	93.86%	95.84%	95.84%	95.84%	95.84%	95.84%	96.04%	95.05%	95.05%	94.85%	95.25%	94.85%	94.95%	94.46%	94.85%	94.85%	95.05%	95.25%	95.05%	94.26%	94.26%	94.65%	94.85%	93.47%	94.26%	94.26%	94.10%	94.10%	95.01%	94.25%	95.04%	94.84%	93.66%	93.66%
	52	MK089456.1 BOVINE KOBUVIRUS	23.53%	23.53%	23.92%	23.92%	23.92%	23.92%	23.92%	23.53%	23.53%	23.92%	23.92%	23.92%	26.27%	25.49%	24.31%	24.31%	24.31%	24.31%	24.31%	24.71%	25.49%	25.49%	25.49%	25.49%	25.49%	25.49%	25.10%	25.49%	25.49%	25.88%	23.53%	25.49%	25.49%	25.49%	25.88%	25.10%	25.49%	25.49%	25.10%	27.12%	26.27%	24.58%	25.49%	25.10%	25.10%	25.10%	26.27%
			Percentage of nucleotide identity between the Cakov sequences of Ecuador and sequences from other countries
[truncated: 5 more columns]
